# Supplementary material for: Sensitivity of Photosystem II to Photoinhibition in Chlamydomonas reinhardtii Under Conditions of Decreasing CO2 Depends on a Luminal Carbonic Anhydrase
Source: Int J Mol Sci. 2026 Jul 17;27(14):6376. doi: 10.3390/ijms27146376 (PMC13410348; doi:10.3390/ijms27146376)
Supplement: Supplementary file 1 [file ijms-27-06376-s001.zip]

Archive with 1 entries (1 files):
- ijms-4374834-supplementary.pdf
